# Supplementary material for: The Effects of Mycovirus BmPV36 on the Cell Structure and Transcription of Bipolaris maydis
Source: J Fungi (Basel). 2024 Feb 6;10(2):133. doi: 10.3390/jof10020133 (PMC10890528; doi:10.3390/jof10020133)
Supplement: Supplementary file 1 [file jof-10-00133-s001.zip]

Archive with 1 entries (1 files):
- jof-2830744-supplementary.pdf
